# Supplementary material for: Dynamic modeling of yeast meiotic initiation
Source: BMC Syst Biol. 2013 May 1;7:37. doi: 10.1186/1752-0509-7-37 (PMC3772702; doi:10.1186/1752-0509-7-37)
Supplement: Additional file 1 — InitialConditions.xls. Randomization of initial conditions. [file 1752-0509-7-37-S1.xls]

## Sheet: Steady_state.csv
Additional file 1
The initial condition of each variable is randomly chosen within the range of 0 and 1
	Initial conditions						Steady state values
Sample	Rim11	pUme6	pSok2	Ime1	pIme1	Ime2	Rim11	pUme6	pSok2	Ime1	pIme1	Ime2
1	0.95	0.08	0.21	0.56	0.64	0.42	0.91	0.96	0.25	0.05	0.1	0.27
2	0.57	0.05	0.62	0.11	0.14	0.17	0.91	0.96	0.25	0.05	0.1	0.27
3	0.86	0.93	0.06	0.93	0.73	0.74	0.91	0.96	0.25	0.05	0.1	0.27
4	0.18	0.4	0.51	0.98	0.86	0.79	0.91	0.96	0.25	0.05	0.1	0.27
5	0.3	0.33	0.3	0.13	0.03	0.94	0.91	0.96	0.25	0.05	0.1	0.27
6	0.56	0.85	0.84	0.47	0.65	0.03	0.91	0.96	0.25	0.05	0.1	0.27
7	0.66	0.33	0.18	0.35	0.45	0.05	0.91	0.96	0.25	0.05	0.1	0.27
8	0.71	1	0.54	0.9	0.12	0.99	0.91	0.96	0.25	0.05	0.1	0.27
9	0.82	0.1	0.76	0.29	0.41	0.46	0.91	0.96	0.25	0.05	0.1	0.27
10	0.34	0.18	0.52	0.18	0.36	0.06	0.91	0.96	0.25	0.05	0.1	0.27
11	0.91	0.1	0.47	0.21	0.91	0.68	0.91	0.96	0.25	0.05	0.1	0.27
12	0.6	0.3	0.18	0.75	0.74	0.56	0.91	0.96	0.25	0.05	0.1	0.27
13	0.24	0.05	0.07	0.13	0.21	0.89	0.91	0.96	0.25	0.05	0.1	0.27
14	0.09	0.31	0.2	0.44	0.01	0.9	0.91	0.96	0.25	0.05	0.1	0.27
15	0.3	0.06	0.33	0.46	0.1	1	0.91	0.96	0.25	0.05	0.1	0.27
16	0.63	0.09	0.76	0.3	0.05	0.51	0.91	0.96	0.25	0.05	0.1	0.27
17	0.11	0.83	0.53	0.08	0.78	0.91	0.91	0.96	0.25	0.05	0.1	0.27
18	0.05	0.67	0.01	0.34	0.29	0.75	0.91	0.96	0.25	0.05	0.1	0.27
19	0.78	0.29	0.71	0.6	0.53	0.73	0.91	0.96	0.25	0.05	0.1	0.27
20	0.78	0.34	0.06	0.69	0.56	0.4	0.91	0.96	0.25	0.05	0.1	0.27
21	0.55	0.49	0.13	0.61	0.74	0.1	0.91	0.96	0.25	0.05	0.1	0.27
22	0.07	0.09	0.05	0.89	0.8	0.73	0.91	0.96	0.25	0.05	0.1	0.27
23	0.72	0.11	0.13	0.8	0.94	0.68	0.91	0.96	0.25	0.05	0.1	0.27
24	0.75	0.58	0.65	0.12	0.64	0.33	0.91	0.96	0.25	0.05	0.1	0.27
25	0.87	0.09	0.97	0.74	0.23	0.73	0.91	0.96	0.25	0.05	0.1	0.27
26	0.79	0.37	0.6	0.37	0.37	0.69	0.91	0.96	0.25	0.05	0.1	0.27
27	0.39	0.55	0.21	0.21	0.09	0.77	0.91	0.96	0.25	0.05	0.1	0.27
28	0.78	0.1	0.15	0.23	0.64	0.48	0.91	0.96	0.25	0.05	0.1	0.27
29	0.41	0.1	0.09	0.29	0.24	0.53	0.91	0.96	0.25	0.05	0.1	0.27
30	0.96	0.43	0.6	0.11	0.78	0.29	0.91	0.96	0.25	0.05	0.1	0.27
31	0.11	0.93	0.66	0.69	0.76	0.43	0.91	0.96	0.25	0.05	0.1	0.27
32	0.77	0.4	0.49	0.19	0.27	0.8	0.91	0.96	0.25	0.05	0.1	0.27
33	0.45	0.61	0.43	0.27	0.04	0.67	0.91	0.96	0.25	0.05	0.1	0.27
34	0.13	0.13	0.7	0.06	0.32	0.77	0.91	0.96	0.25	0.05	0.1	0.27
35	0.72	0.53	0.66	0.09	0.01	0.42	0.91	0.96	0.25	0.05	0.1	0.27
36	0.1	0.14	0.13	0.11	0.63	0.13	0.91	0.96	0.25	0.05	0.1	0.27
37	0.22	0.25	0.32	0.17	0.2	0.32	0.91	0.96	0.25	0.05	0.1	0.27
38	0.21	0.08	0.18	0.89	0.7	0.56	0.91	0.96	0.25	0.05	0.1	0.27
39	0.17	0.62	0.31	0.91	0.71	0.56	0.91	0.96	0.25	0.05	0.1	0.27
40	0.07	0.68	0.4	0.99	0.17	0.26	0.91	0.96	0.25	0.05	0.1	0.27
41	0.15	0.38	0.62	0.4	0.98	0.4	0.91	0.96	0.25	0.05	0.1	0.27
42	0.69	0.29	0.35	0.16	0.76	0.87	0.91	0.96	0.25	0.05	0.1	0.27
43	0.3	0.45	0.34	0.53	0.83	0.6	0.91	0.96	0.25	0.05	0.1	0.27
44	0.42	0.43	0.74	0.42	0.36	0.56	0.91	0.96	0.25	0.05	0.1	0.27
45	0.65	0.96	0.32	0.12	0.02	0.29	0.91	0.96	0.25	0.05	0.1	0.27
46	0.76	0.74	0.76	0.94	0.46	0.24	0.91	0.96	0.25	0.05	0.1	0.27
47	0.21	0.1	0.46	0.74	0.11	0.68	0.91	0.96	0.25	0.05	0.1	0.27
48	0.89	0.52	0.67	0.82	0.18	0.16	0.91	0.96	0.25	0.05	0.1	0.27
49	0.68	0.04	0.54	0.7	0.15	0.95	0.91	0.96	0.25	0.05	0.1	0.27
50	0.33	0.55	0.53	0.81	0.75	0.12	0.91	0.96	0.25	0.05	0.1	0.27
51	0.02	0.92	0.26	0.4	0.42	0.18	0.91	0.96	0.25	0.05	0.1	0.27
52	0.79	0.58	0.92	0.65	0.93	0.16	0.91	0.96	0.25	0.05	0.1	0.27
53	0.06	0.77	0.23	0.44	0.26	0.75	0.91	0.96	0.25	0.05	0.1	0.27
54	0.39	0.82	0.42	0.67	0.72	0.64	0.91	0.96	0.25	0.05	0.1	0.27
55	0.51	0.64	0.85	0.32	0.81	0.79	0.91	0.96	0.25	0.05	0.1	0.27
56	0.63	0.36	0.87	0.95	0.44	0.06	0.91	0.96	0.25	0.05	0.1	0.27
57	0.39	0.14	0.6	1	0.22	0.65	0.91	0.96	0.25	0.05	0.1	0.27
58	0.37	0.84	0.73	0.03	0.42	0.18	0.91	0.96	0.25	0.05	0.1	0.27
59	0.27	0.92	0.96	0.73	0.57	0.18	0.91	0.96	0.25	0.05	0.1	0.27
60	0.18	0.05	0.64	0.22	0.37	0.09	0.91	0.96	0.25	0.05	0.1	0.27
61	0.63	0.02	0.38	0.72	0.35	0.66	0.91	0.96	0.25	0.05	0.1	0.27
62	0.38	0.62	0.81	0.91	0.8	0.75	0.91	0.96	0.25	0.05	0.1	0.27
63	0.45	0.23	0.25	0.58	0.53	0.28	0.91	0.96	0.25	0.05	0.1	0.27
64	0.09	0.8	0.54	0.8	0.99	0.03	0.91	0.96	0.25	0.05	0.1	0.27
65	0.68	0.78	0.02	0.99	0.07	0.94	0.91	0.96	0.25	0.05	0.1	0.27
66	0.14	0.22	0.63	0.53	0.89	0.9	0.91	0.96	0.25	0.05	0.1	0.27
67	0.94	0.35	0.62	0.18	0.04	0.11	0.91	0.96	0.25	0.05	0.1	0.27
68	0.99	0.77	0.68	0.41	0.98	0.95	0.91	0.96	0.25	0.05	0.1	0.27
69	0.68	0.53	0.3	0.34	0.66	0.24	0.91	0.96	0.25	0.05	0.1	0.27
70	0.55	0.58	0.58	0.41	0.6	0.75	0.91	0.96	0.25	0.05	0.1	0.27
71	0.35	0.97	1	0.51	0.08	0.72	0.91	0.96	0.25	0.05	0.1	0.27
72	0.22	0.13	0.41	0.35	0.89	0.45	0.91	0.96	0.25	0.05	0.1	0.27
73	0.01	0.84	0.69	0.31	0.73	0.78	0.91	0.96	0.25	0.05	0.1	0.27
74	0.7	0.73	0.38	0.92	0.77	0.04	0.91	0.96	0.25	0.05	0.1	0.27
75	0.62	0.24	0.48	0.22	0.27	0.67	0.91	0.96	0.25	0.05	0.1	0.27
76	0.11	0.18	0.93	0.18	0.83	0.77	0.91	0.96	0.25	0.05	0.1	0.27
77	0.1	0.04	0.9	0.1	0.49	0.19	0.91	0.96	0.25	0.05	0.1	0.27
78	0.34	0.21	0.18	0.56	0.77	0.31	0.91	0.96	0.25	0.05	0.1	0.27
79	0.39	0.05	0.1	0.51	0.91	0.63	0.91	0.96	0.25	0.05	0.1	0.27
80	0.49	0.89	0.81	0.5	0.43	1	0.91	0.96	0.25	0.05	0.1	0.27
81	0.71	0.62	0.92	0.14	0.39	0.93	0.91	0.96	0.25	0.05	0.1	0.27
82	0.65	0.83	0.73	0.34	0.94	0.12	0.91	0.96	0.25	0.05	0.1	0.27
83	0.55	0.98	0.32	0.4	0.75	0.84	0.91	0.96	0.25	0.05	0.1	0.27
84	0.76	0.41	0.36	0.55	0.33	0.62	0.91	0.96	0.25	0.05	0.1	0.27
85	0.84	0.74	0.33	0.49	0.69	0.97	0.91	0.96	0.25	0.05	0.1	0.27
86	0.28	0.23	0.66	0.95	0.03	0.36	0.91	0.96	0.25	0.05	0.1	0.27
87	0.05	0.35	0.66	0.71	0.62	0.59	0.91	0.96	0.25	0.05	0.1	0.27
88	0.28	0.73	0.86	0.45	0.24	0.72	0.91	0.96	0.25	0.05	0.1	0.27
89	0.37	0.81	0.59	0.14	0.84	0.14	0.91	0.96	0.25	0.05	0.1	0.27
90	0.45	0.96	0.35	0.5	0.49	0.88	0.91	0.96	0.25	0.05	0.1	0.27
91	0.59	0.68	0.67	0.04	0.97	0.19	0.91	0.96	0.25	0.05	0.1	0.27
92	0.08	0.97	0.02	0.36	0.62	0.81	0.91	0.96	0.25	0.05	0.1	0.27
93	0.27	0.26	0.12	0.65	0.23	0.4	0.91	0.96	0.25	0.05	0.1	0.27
94	0.88	0.09	0.12	0.33	0.15	0.35	0.91	0.96	0.25	0.05	0.1	0.27
95	0.74	0.79	0.34	0.93	0.4	0.05	0.91	0.96	0.25	0.05	0.1	0.27
96	0.3	0.05	0.05	0.54	0.69	0.89	0.91	0.96	0.25	0.05	0.1	0.27
97	0.58	0.07	0.88	0.2	0.72	0.72	0.91	0.96	0.25	0.05	0.1	0.27
98	0.98	0.72	0.54	0.92	0.8	0.29	0.91	0.96	0.25	0.05	0.1	0.27
99	0.27	0.75	0.56	0.84	0.43	0.47	0.91	0.96	0.25	0.05	0.1	0.27
100	0.48	0.36	0.14	0.5	0.65	0.31	0.91	0.96	0.25	0.05	0.1	0.27
