# Supplementary material for: Dynamic modeling of yeast meiotic initiation
Source: BMC Syst Biol. 2013 May 1;7:37. doi: 10.1186/1752-0509-7-37 (PMC3772702; doi:10.1186/1752-0509-7-37)
Supplement: Additional file 3 — YeastMeioticInitiation.xml. The odel in the Systems Biology Markup Language format. [file 1752-0509-7-37-S3.xml]

<?xml version="1.0" encoding="UTF-8"?>
<sbml xmlns="http://www.sbml.org/sbml/level2" level="2" version="1">
<model id="SimulationForMeioticEntryInYeast" name="meiosis">
<listOfCompartments>
<compartment id="V" name="C" size="1.00"/>
</listOfCompartments>

<listOfSpecies>
<species id="Rim11" name="Rim11" compartment="V" initialConcentration="0.00" charge="0"/>
<species id="pUme6" name="pUme6" compartment="V" initialConcentration="0.00" charge="0"/>
<species id="pSok2" name="pSok2" compartment="V" initialConcentration="1.00" charge="0"/>
<species id="Ime1" name="Ime1" compartment="V" initialConcentration="0.00" charge="0"/>
<species id="pIme1" name="pIme1" compartment="V" initialConcentration="0.00" charge="0"/>
<species id="Ime2" name="Ime2" compartment="V" initialConcentration="0.00" charge="0"/>
</listOfSpecies>

<listOfParameters>
<parameter id="sime1" value="10"/>
<parameter id="sime2" value="10.00"/>
<parameter id="sprimeime2" value="3"/>
<parameter id="dime1" value="1"/>
<parameter id="dprimeime1" value="1"/>
<parameter id="dpime1" value="1"/>
<parameter id="dime2" value="8.00"/>
<parameter id="prim11" value="0.01"/>
<parameter id="urim11" value="0.10"/>
<parameter id="pume6" value="0.30"/>
<parameter id="uume6" value="0.01"/>
<parameter id="psok2" value="0.70"/>
<parameter id="usok2" value="1.00"/>
<parameter id="pime1" value="2"/>
<parameter id="csok2" value="0.05"/>
<parameter id="cime1" value="0.01"/>
<parameter id="c1" value="0.01"/>
<parameter id="c2" value="1.4"/>
<parameter id="c3" value="2"/>
</listOfParameters>

<listOfReactions>
<reaction id="rim11_1" reversible="true">
<listOfProducts>
<speciesReference species="Rim11"/>
</listOfProducts>
<kineticLaw>
<math xmlns="http://www.w3.org/1998/Math/MathML">
<apply>
<times/>
	<ci> V </ci>
	<apply>
	<minus/>
		<apply>
			<times/>
				<ci> urim11 </ci>
				<apply> <minus/> <cn> 1 </cn> <ci> Rim11 </ci> </apply>
		</apply>
		<apply>
			<times/>
				<ci> prim11 </ci> <ci> Rim11 </ci>
		</apply>
	</apply>
</apply>
</math>
</kineticLaw>
</reaction>

<reaction id="pume6_1" reversible="true">
<listOfProducts>
<speciesReference species="pUme6"/>
<speciesReference species="Rim11"/>
</listOfProducts>
<kineticLaw>
<math xmlns="http://www.w3.org/1998/Math/MathML">
<apply>
	<times/>
		<ci> V </ci>
		<apply>
			<minus/>
				<apply>
					<times/>
						<apply> <minus/> <cn> 1 </cn> <ci> pUme6 </ci> </apply>
						<ci> pume6 </ci>
						<ci> Rim11 </ci>
				</apply>
				<apply>
					<times/>
						<ci> uume6 </ci> <ci> pUme6 </ci>
				</apply>
		</apply>
</apply>
</math>
</kineticLaw>
</reaction>

<reaction id="sok2_1" reversible="true">
<listOfProducts>
<speciesReference species="pSok2"/>
<speciesReference species="Ime1"/>
</listOfProducts>
<kineticLaw>
<math xmlns="http://www.w3.org/1998/Math/MathML">
<apply>
	<times/>
		<ci> V </ci>
		<apply>
			<minus/>
				<apply>
					<times/>
						<apply>
							<divide/>
								<ci> csok2 </ci>
								<apply> <plus/> <ci> csok2 </ci> <ci> Ime1 </ci> </apply>
						</apply>
						<apply> <minus/> <cn> 1 </cn> <ci> pSok2 </ci> </apply>
						<ci> psok2 </ci>		
				</apply>
				<apply>
					<times/>
						<ci> usok2 </ci> <ci> pSok2 </ci>
				</apply>
		</apply>
</apply>
</math>
</kineticLaw>
</reaction>

<reaction id="ime1_1" reversible="false">
<listOfProducts>
<speciesReference species="Ime1"/>
<speciesReference species="pSok2"/>
<speciesReference species="Rim11"/>
<speciesReference species="Ime2"/>
</listOfProducts>
<kineticLaw>
<math xmlns="http://www.w3.org/1998/Math/MathML">
<apply>
	<times/>
		<ci> V </ci>
		<apply>
			<minus/>
				<apply> <times/> 
					<apply>
						<divide/>
							<ci> cime1 </ci>
							<apply> <plus/> <ci> cime1 </ci> <ci> pSok2 </ci> </apply>
					</apply>
					<ci> sime1 </ci>
				</apply>
				<apply> <plus/>
					<apply> <times/> <ci> pime1 </ci> <ci> Ime1 </ci> <ci> Rim11 </ci> </apply>
					<apply> <times/> <ci> dime1 </ci> <ci> Ime1 </ci> </apply>
					<apply> 
						<times/> <ci> dprimeime1 </ci> <ci> Ime2 </ci>
						<apply> 
							<divide/> <ci> Ime1 </ci>
								<apply> <plus/> <ci> c1 </ci> <ci> Ime1 </ci> </apply>
						</apply>
					</apply>
				</apply>
		</apply>
</apply>
</math>
</kineticLaw>
</reaction>

<reaction id="pime1_1" reversible="false">
<listOfProducts>
<speciesReference species="pIme1"/>
<speciesReference species="Ime1"/>
<speciesReference species="Rim11"/>
</listOfProducts>
<kineticLaw>
<math xmlns="http://www.w3.org/1998/Math/MathML">
<apply>
	<times/>
		<ci> V </ci>
		<apply>
			<minus/>
				<apply> <times/> <ci> pime1 </ci> <ci> Ime1 </ci> <ci> Rim11 </ci> </apply>
				<apply> <times/> <ci> dpime1 </ci> <ci> pIme1 </ci> </apply>
		</apply>
</apply>
</math>
</kineticLaw>
</reaction>

<reaction id="ime2_1" reversible="true">
<listOfProducts>
<speciesReference species="Ime2"/>
<speciesReference species="pUme6"/>
<speciesReference species="pIme1"/>
</listOfProducts>
<kineticLaw>
<math xmlns="http://www.w3.org/1998/Math/MathML">
<apply>
	<times/>
		<ci> V </ci>
		<apply>
			<minus/>
				<apply> <plus/>
					<apply> <times/> <ci> sime2 </ci> <ci> pUme6 </ci> <ci> pIme1 </ci> </apply>
					<apply> <divide/>
						<apply> <times/> <ci> sprimeime2 </ci> <apply> <power/> <ci> Ime2 </ci> <cn>5</cn> </apply> </apply>
						<apply> <plus/> <apply> <power/> <ci> c2 </ci> <cn>5</cn> </apply> <apply> <power/> <ci> Ime2 </ci> <cn>5</cn> </apply> </apply>
					</apply>
				</apply>
				<apply> <divide/>
					<apply> <times/> <ci> dime2 </ci> <ci> Ime2 </ci> </apply>
					<apply> <plus/> <ci> c3 </ci> <ci> Ime2 </ci> </apply>
				</apply>
		</apply>
</apply>
</math>
</kineticLaw>
</reaction>


</listOfReactions>
</model>
</sbml>
